# Supplementary material for: Chitin Deacetylase Gene Family Positively Regulates the Accumulation of Rice Stripe Virus in Laodelphax striatellus Fallén (Hemiptera: Delphacidae) Ovaries
Source: Insects. 2025 Mar 22;16(4):334. doi: 10.3390/insects16040334 (PMC12027493; doi:10.3390/insects16040334)
Supplement: Supplementary file 1 [file insects-16-00334-s001.zip]

Archive with 1 entries (1 files):
- insects-3485978-supplementary.pdf
